# Supplementary material for: Clinical Outcomes of Candida auris Versus Other Candida Species Bloodstream Infections: An IPTW-Adjusted Cohort Study in South Korea
Source: J Fungi (Basel). 2026 Jul 6;12(7):495. doi: 10.3390/jof12070495 (PMC13412397; doi:10.3390/jof12070495)
Supplement: Supplementary file 1 [file jof-12-00495-s001.zip]

Archive with 1 entries (1 files):
- jof-4290046-supplementary.pdf
